# Supplementary material for: Probing the Antiplasmodial Properties of Plakortinic Acids C and D: An Uncommon Pair of Marine Peroxide-Polyketides Isolated from a Two-Sponge Association of Plakortis symbiotica and Xetospongia deweerdtae Collected near Puerto Rico
Source: Life (Basel). 2024 May 27;14(6):684. doi: 10.3390/life14060684 (PMC11204963; doi:10.3390/life14060684)
Supplement: Supplementary file 1 [file life-14-00684-s001.zip]

Archive with 1 entries (1 files):
- life-2986382-supplementary.pdf
